# Supplementary material for: Global Natural Products Social (GNPS)-Based Molecular-Networking-Guided Isolation of Phenolic Compounds from Ginkgo biloba Fruits and the Identification of Estrogenic Phenolic Glycosides
Source: Plants (Basel). 2023 Nov 25;12(23):3970. doi: 10.3390/plants12233970 (PMC10708316; doi:10.3390/plants12233970)
Supplement: Supplementary file 1 [file plants-12-03970-s001.zip]

Archive with 1 entries (1 files):
- plants-2679755-supplementary.pdf
